# Supplementary material for: Conventional and organic soil management as divergent drivers of resident and active fractions of major soil food web constituents
Source: Sci Rep. 2019 Sep 18;9:13521. doi: 10.1038/s41598-019-49854-y (PMC6751164; doi:10.1038/s41598-019-49854-y)
Supplement: Supplementary file 2 — Supplementary Table S3 [file 41598_2019_49854_MOESM2_ESM.xlsx]

## Sheet: Sheet1
Suppl. Table S3: Number of sequences and coverage
Taxa-Compartment	Vredepeel			Taxa-Compartment	Vredepeel
	Sample	Number sequences - singletons	Good’s coverage (%)		Sample	Number sequences - singletons	Good’s coverage (%)
Bacteria-Bulk	100-DNA-VR-B-ORG-4	30746	58.3	Bacteria-Rhizosphere	101-DNA-VR-R-ORG-5	28357	58.7
	102-DNA-VR-B-ORG-5	29230	58.8		103-DNA-VR-R-ORG-6	27111	59.9
	104-DNA-VR-B-ORG-6	13012	60.8		123-cDNA-VR-R-CONMIN-2	15810	59.1
	124-cDNA-VR-B-CONMIN-2	12887	60.7		125-cDNA-VR-R-CONMIN-3	3020	63.1
	126-cDNA-VR-B-CONMIN-3	1907	61.8		127-cDNA-VR-R-CONMIN-4	9567	62.1
	128-cDNA-VR-B-CONMIN-4	13366	61.6		129-cDNA-VR-R-CONMIN-5	11595	64.6
	130-cDNA-VR-B-CONMIN-5	8500	62.5		131-cDNA-VR-R-CONMIN-6	17784	66.2
	132-cDNA-VR-B-CONMIN-6	16317	60.7		133-cDNA-VR-R-CONSLU-1	11452	64.1
	134-cDNA-VR-B-CONSLU-1	4549	63		135-cDNA-VR-R-CONSLU-2	15416	64.1
	136-cDNA-VR-B-CONSLU-2	16335	60.2		139-cDNA-VR-R-CONSLU-4	12619	61.1
	138-cDNA-VR-B-CONSLU-3	13386	64.5		141-cDNA-VR-R-CONSLU-5	14360	62.1
	140-cDNA-VR-B-CONSLU-4	12883	62.6		143-cDNA-VR-R-CONSLU-6	12789	60.5
	142-cDNA-VR-B-CONSLU-5	8974	64.2		147-cDNA-VR-R-ORG-2	16687	61.4
	144-cDNA-VR-B-CONSLU-6	8904	64.1		149-cDNA-VR-R-ORG-3	16007	58.8
	146-cDNA-VR-B-ORG-1	13979	58.8		151-cDNA-VR-R-ORG-4	27295	59.1
	148-cDNA-VR-B-ORG-2	18130	58.5		155-cDNA-VR-R-ORG-6	9630	62.9
	152-cDNA-VR-B-ORG-4	22000	58.9		173-cDNA-VR-R-CONMIN-1	14481	63
	154-cDNA-VR-B-ORG-5	5215	60.7		175-cDNA-VR-R-CONMIN-2	6928	63.6
	156-cDNA-VR-B-ORG-6	7793	60.6		177-cDNA-VR-R-CONMIN-3	5960	67.3
	174-cDNA-VR-B-CONMIN-1	8289	60.1		179-cDNA-VR-R-CONMIN-4	16259	61.1
	176-cDNA-VR-B-CONMIN-2	13260	59.6		17-DNA-VR-R-CONMIN-1	1460	62.3
	178-cDNA-VR-B-CONMIN-3	25456	57.7		181-cDNA-VR-R-CONMIN-5	36233	63.6
	180-cDNA-VR-B-CONMIN-4	11385	57.9		183-cDNA-VR-R-CONMIN-6	10992	61.4
	182-cDNA-VR-B-CONMIN-5	26428	63.1		185-cDNA-VR-R-CONSLU-1	17036	67.1
	184-cDNA-VR-B-CONMIN-6	21589	59.7		187-cDNA-VR-R-CONSLU-2	8654	65.6
	186-cDNA-VR-B-CONSLU-1	7733	61.9		189-cDNA-VR-R-CONSLU-3	23521	63.9
	188-cDNA-VR-B-CONSLU-2	10043	62.9		191-cDNA-VR-R-CONSLU-4	11521	64.1
	18-DNA-VR-B-CONMIN-1	2730	61.9		193-cDNA-VR-R-CONSLU-5	18111	63
	190-cDNA-VR-B-CONSLU-3	12394	63.2		195-cDNA-VR-R-CONSLU-6	21904	61
	192-cDNA-VR-B-CONSLU-4	14812	58.6		197-cDNA-VR-R-ORG-1	24534	59.5
	194-cDNA-VR-B-CONSLU-5	16501	61.3		199-cDNA-VR-R-ORG-2	13806	60.3
	196-cDNA-VR-B-CONSLU-6	14568	62.5		19-DNA-VR-R-CONMIN-2	1814	60.1
	198-cDNA-VR-B-ORG-1	14985	58.1		201-cDNA-VR-R-ORG-3	3727	59.2
	200-cDNA-VR-B-ORG-2	10968	57.4		203-cDNA-VR-R-ORG-4	28903	57.8
	202-cDNA-VR-B-ORG-3	23100	57.1		205-cDNA-VR-R-ORG-5	26393	58.3
	204-cDNA-VR-B-ORG-4	36170	63.2		207-cDNA-VR-R-ORG-6	18960	58.3
	206-cDNA-VR-B-ORG-5	37305	59.9		21-DNA-VR-R-CONMIN-3	4203	63.3
	208-cDNA-VR-B-ORG-6	24941	57.3		23-DNA-VR-R-CONMIN-4	1040	64
	20-DNA-VR-B-CONMIN-2	1505	66.5		27-DNA-VR-R-CONMIN-6	1786	67.9
	26-DNA-VR-B-CONMIN-5	2168	61		31-DNA-VR-R-CONSLU-2	2220	61.7
	28-DNA-VR-B-CONMIN-6	1373	65.9		33-DNA-VR-R-CONSLU-3	1058	63.7
	30-DNA-VR-B-CONSLU-1	1205	62		35-DNA-VR-R-CONSLU-4	1947	62.4
	34-DNA-VR-B-CONSLU-3	1041	61.9		37-DNA-VR-R-CONSLU-5	2976	63
	36-DNA-VR-B-CONSLU-4	1107	62.9		39-DNA-VR-R-CONSLU-6	1928	61.8
	38-DNA-VR-B-CONSLU-5	1234	65.5		41-DNA-VR-R-ORG-1	1018	59.2
	42-DNA-VR-B-ORG-1	2552	61.4		43-DNA-VR-R-ORG-2	2206	60.5
	44-DNA-VR-B-ORG-2	8051	60		45-DNA-VR-R-ORG-3	1624	58.7
	46-DNA-VR-B-ORG-3	1160	60.1		49-DNA-VR-R-ORG-5	1552	60.6
	48-DNA-VR-B-ORG-4	1016	61.8		51-DNA-VR-R-ORG-6	1172	63.5
	50-DNA-VR-B-ORG-5	1077	64		69-DNA-VR-R-CONMIN-1	1706	62.7
	52-DNA-VR-B-ORG-6	1838	62.3		71-DNA-VR-R-CONMIN-2	1723	63.7
	70-DNA-VR-B-CONMIN-1	1372	62.5		73-DNA-VR-R-CONMIN-3	1425	63.5
	74-DNA-VR-B-CONMIN-3	1013	60.8		75-DNA-VR-R-CONMIN-4	5874	64.5
	76-DNA-VR-B-CONMIN-4	2083	59.8		77-DNA-VR-R-CONMIN-5	1203	65.8
	78-DNA-VR-B-CONMIN-5	1402	64.2		79-DNA-VR-R-CONMIN-6	1588	62.2
	80-DNA-VR-B-CONMIN-6	1435	61.4		81-DNA-VR-R-CONSLU-1	1429	64.2
	82-DNA-VR-B-CONSLU-1	1514	59.2		83-DNA-VR-R-CONSLU-2	3415	64.8
	84-DNA-VR-B-CONSLU-2	2360	61.3		85-DNA-VR-R-CONSLU-3	1266	65.6
	88-DNA-VR-B-CONSLU-4	1730	62.2		87-DNA-VR-R-CONSLU-4	1450	65.5
	90-DNA-VR-B-CONSLU-5	5499	60.6		89-DNA-VR-R-CONSLU-5	3350	62.1
	92-DNA-VR-B-CONSLU-6	1800	61.1		91-DNA-VR-R-CONSLU-6	8127	60.6
	94-DNA-VR-B-ORG-1	1410	56.2		95-DNA-VR-R-ORG-2	2639	62
	96-DNA-VR-B-ORG-2	1624	62.8		97-DNA-VR-R-ORG-3	12236	59.9
	98-DNA-VR-B-ORG-3	6118	63		99-DNA-VR-R-ORG-4	20942	57.8
	Total	645457			Total	653799
Protozoa-Bulk	100-DNA-VR-B-ORG-4	14765	70.9	Protozoa-Rhizosphere	101-DNA-VR-R-ORG-5	17803	61.6
	102-DNA-VR-B-ORG-5	13796	67.4		103-DNA-VR-R-ORG-6	16852	64.8
	104-DNA-VR-B-ORG-6	16158	66.3		121-cDNA-VR-R-CONMIN-1	1750	66.1
	122-cDNA-VR-B-CONMIN-1	3401	61.8		123-cDNA-VR-R-CONMIN-2	49546	67.3
	124-cDNA-VR-B-CONMIN-2	77439	62.2		125-cDNA-VR-R-CONMIN-3	9131	65
	126-cDNA-VR-B-CONMIN-3	7140	62.4		127-cDNA-VR-R-CONMIN-4	17852	65
	128-cDNA-VR-B-CONMIN-4	40205	59.7		129-cDNA-VR-R-CONMIN-5	30150	66.5
	130-cDNA-VR-B-CONMIN-5	13691	61.8		131-cDNA-VR-R-CONMIN-6	24703	67.8
	132-cDNA-VR-B-CONMIN-6	27811	65.7		133-cDNA-VR-R-CONSLU-1	11281	68
	134-cDNA-VR-B-CONSLU-1	2863	60.7		135-cDNA-VR-R-CONSLU-2	8840	67.6
	136-cDNA-VR-B-CONSLU-2	15315	62.8		139-cDNA-VR-R-CONSLU-4	27784	68.2
	138-cDNA-VR-B-CONSLU-3	25322	61.2		141-cDNA-VR-R-CONSLU-5	16952	63
	140-cDNA-VR-B-CONSLU-4	28861	62.5		143-cDNA-VR-R-CONSLU-6	19304	62.7
	142-cDNA-VR-B-CONSLU-5	17646	64.5		145-cDNA-VR-R-ORG-1	2614	72.1
	144-cDNA-VR-B-CONSLU-6	30281	63.3		147-cDNA-VR-R-ORG-2	51788	78.9
	146-cDNA-VR-B-ORG-1	58112	70.1		149-cDNA-VR-R-ORG-3	35025	67.6
	148-cDNA-VR-B-ORG-2	52759	62.8		151-cDNA-VR-R-ORG-4	42866	69.8
	150-cDNA-VR-B-ORG-3	3110	65.8		153-cDNA-VR-R-ORG-5	6024	67.9
	152-cDNA-VR-B-ORG-4	51433	61.3		155-cDNA-VR-R-ORG-6	21509	70
	154-cDNA-VR-B-ORG-5	48465	64.4		173-cDNA-VR-R-CONMIN-1	56957	73.3
	156-cDNA-VR-B-ORG-6	42672	61.1		175-cDNA-VR-R-CONMIN-2	65931	65.3
	174-cDNA-VR-B-CONMIN-1	39938	63.1		177-cDNA-VR-R-CONMIN-3	21629	71.8
	176-cDNA-VR-B-CONMIN-2	48846	67.2		179-cDNA-VR-R-CONMIN-4	55639	67.6
	178-cDNA-VR-B-CONMIN-3	64345	66.7		17-DNA-VR-R-CONMIN-1	14625	67.3
	180-cDNA-VR-B-CONMIN-4	50898	65.7		181-cDNA-VR-R-CONMIN-5	37772	69.3
	182-cDNA-VR-B-CONMIN-5	35870	72.5		183-cDNA-VR-R-CONMIN-6	29856	61.7
	184-cDNA-VR-B-CONMIN-6	36038	67.8		185-cDNA-VR-R-CONSLU-1	61100	68
	186-cDNA-VR-B-CONSLU-1	40245	63.9		187-cDNA-VR-R-CONSLU-2	43693	72.2
	188-cDNA-VR-B-CONSLU-2	55193	64.9		189-cDNA-VR-R-CONSLU-3	43275	76.9
	18-DNA-VR-B-CONMIN-1	3405	65.5		191-cDNA-VR-R-CONSLU-4	31002	71.9
	190-cDNA-VR-B-CONSLU-3	35824	66.3		193-cDNA-VR-R-CONSLU-5	48046	63.2
	192-cDNA-VR-B-CONSLU-4	57941	66.4		195-cDNA-VR-R-CONSLU-6	41780	66.9
	194-cDNA-VR-B-CONSLU-5	36339	69.2		197-cDNA-VR-R-ORG-1	67345	67
	196-cDNA-VR-B-CONSLU-6	59244	67.8		199-cDNA-VR-R-ORG-2	36832	66.5
	198-cDNA-VR-B-ORG-1	48292	62.2		19-DNA-VR-R-CONMIN-2	3032	66.5
	200-cDNA-VR-B-ORG-2	43280	65.4		201-cDNA-VR-R-ORG-3	8655	67.5
	202-cDNA-VR-B-ORG-3	44229	69.8		203-cDNA-VR-R-ORG-4	31491	66.1
	204-cDNA-VR-B-ORG-4	62720	64.6		205-cDNA-VR-R-ORG-5	66529	57.6
	206-cDNA-VR-B-ORG-5	52710	62.7		207-cDNA-VR-R-ORG-6	27566	60.8
	208-cDNA-VR-B-ORG-6	37262	59.2		21-DNA-VR-R-CONMIN-3	2402	68.4
	20-DNA-VR-B-CONMIN-2	3338	70.7		23-DNA-VR-R-CONMIN-4	2629	67.7
	22-DNA-VR-B-CONMIN-3	2547	66.1		25-DNA-VR-R-CONMIN-5	7009	68.5
	24-DNA-VR-B-CONMIN-4	6973	64.9		27-DNA-VR-R-CONMIN-6	1187	69
	26-DNA-VR-B-CONMIN-5	4150	66.2		31-DNA-VR-R-CONSLU-2	2744	67.1
	28-DNA-VR-B-CONMIN-6	2090	68.2		33-DNA-VR-R-CONSLU-3	8836	68.1
	30-DNA-VR-B-CONSLU-1	1221	67.3		35-DNA-VR-R-CONSLU-4	6718	65.2
	32-DNA-VR-B-CONSLU-2	4584	66.2		37-DNA-VR-R-CONSLU-5	5906	68.5
	34-DNA-VR-B-CONSLU-3	10920	65.8		39-DNA-VR-R-CONSLU-6	3191	67.8
	36-DNA-VR-B-CONSLU-4	5645	64.9		41-DNA-VR-R-ORG-1	8348	66.2
	38-DNA-VR-B-CONSLU-5	4227	66.7		43-DNA-VR-R-ORG-2	2664	67.6
	40-DNA-VR-B-CONSLU-6	6441	68.6		45-DNA-VR-R-ORG-3	2657	65.4
	42-DNA-VR-B-ORG-1	4043	64.8		47-DNA-VR-R-ORG-4	3761	67.4
	44-DNA-VR-B-ORG-2	7717	66.3		49-DNA-VR-R-ORG-5	8610	66.2
	46-DNA-VR-B-ORG-3	1977	65.4		51-DNA-VR-R-ORG-6	2491	69.5
	48-DNA-VR-B-ORG-4	4619	65.9		69-DNA-VR-R-CONMIN-1	8098	68.6
	50-DNA-VR-B-ORG-5	2067	68.3		71-DNA-VR-R-CONMIN-2	2613	68.2
	52-DNA-VR-B-ORG-6	3711	66.4		73-DNA-VR-R-CONMIN-3	7511	68.5
	70-DNA-VR-B-CONMIN-1	9136	68.6		75-DNA-VR-R-CONMIN-4	5908	69.5
	72-DNA-VR-B-CONMIN-2	7814	67.9		77-DNA-VR-R-CONMIN-5	3936	69.9
	74-DNA-VR-B-CONMIN-3	6251	61.7		79-DNA-VR-R-CONMIN-6	2624	68
	76-DNA-VR-B-CONMIN-4	9613	62.2		81-DNA-VR-R-CONSLU-1	3471	72.6
	78-DNA-VR-B-CONMIN-5	3105	68.6		83-DNA-VR-R-CONSLU-2	2255	71.4
	80-DNA-VR-B-CONMIN-6	6258	66.9		85-DNA-VR-R-CONSLU-3	2176	66.6
	82-DNA-VR-B-CONSLU-1	5563	65.4		87-DNA-VR-R-CONSLU-4	1939	70.4
	84-DNA-VR-B-CONSLU-2	3483	65.3		89-DNA-VR-R-CONSLU-5	6883	70.1
	86-DNA-VR-B-CONSLU-3	1704	65.8		91-DNA-VR-R-CONSLU-6	5533	74.2
	88-DNA-VR-B-CONSLU-4	3948	68.2		93-DNA-VR-R-ORG-1	6638	68
	90-DNA-VR-B-CONSLU-5	7584	67.9		95-DNA-VR-R-ORG-2	6913	65.9
	92-DNA-VR-B-CONSLU-6	4958	67.2		97-DNA-VR-R-ORG-3	7903	69.3
	94-DNA-VR-B-ORG-1	3863	64.1		99-DNA-VR-R-ORG-4	7913	68.3
	96-DNA-VR-B-ORG-2	5987	66.2
	98-DNA-VR-B-ORG-3	4044	65.3
	Total	1603445			Total	1355996
Fungi-Bulk	100-DNA-VR-B-ORG-4	24169	95.9	Fungi-Rhizosphere	101-DNA-VR-R-ORG-5	19269	96.2
	102-DNA-VR-B-ORG-5	34022	95.6		103-DNA-VR-R-ORG-6	28668	97.4
	104-DNA-VR-B-ORG-6	19374	96.6		123-cDNA-VR-R-CONMIN-2	9749	97.3
	124-cDNA-VR-B-CONMIN-2	5699	95.6		125-cDNA-VR-R-CONMIN-3	2213	96.5
	126-cDNA-VR-B-CONMIN-3	1653	96.3		127-cDNA-VR-R-CONMIN-4	2344	96.3
	128-cDNA-VR-B-CONMIN-4	4197	96.2		129-cDNA-VR-R-CONMIN-5	12085	96.8
	130-cDNA-VR-B-CONMIN-5	12585	96.2		131-cDNA-VR-R-CONMIN-6	9993	95.7
	132-cDNA-VR-B-CONMIN-6	8368	95.4		133-cDNA-VR-R-CONSLU-1	5264	96.7
	134-cDNA-VR-B-CONSLU-1	2348	96.1		135-cDNA-VR-R-CONSLU-2	2452	96.4
	136-cDNA-VR-B-CONSLU-2	4955	95.7		139-cDNA-VR-R-CONSLU-4	1836	96.6
	138-cDNA-VR-B-CONSLU-3	8729	95.9		141-cDNA-VR-R-CONSLU-5	3742	95.4
	140-cDNA-VR-B-CONSLU-4	5660	96.1		143-cDNA-VR-R-CONSLU-6	2667	96.3
	142-cDNA-VR-B-CONSLU-5	1808	96.2		147-cDNA-VR-R-ORG-2	3753	95.9
	144-cDNA-VR-B-CONSLU-6	3404	95.4		149-cDNA-VR-R-ORG-3	5344	95
	146-cDNA-VR-B-ORG-1	4283	96.7		151-cDNA-VR-R-ORG-4	4031	96.1
	148-cDNA-VR-B-ORG-2	7270	96.4		155-cDNA-VR-R-ORG-6	3509	95.9
	152-cDNA-VR-B-ORG-4	4947	96		173-cDNA-VR-R-CONMIN-1	5271	97
	154-cDNA-VR-B-ORG-5	7985	95.6		175-cDNA-VR-R-CONMIN-2	5337	97.8
	156-cDNA-VR-B-ORG-6	3461	95.4		177-cDNA-VR-R-CONMIN-3	3168	96.9
	174-cDNA-VR-B-CONMIN-1	9933	95.2		179-cDNA-VR-R-CONMIN-4	6896	96.6
	176-cDNA-VR-B-CONMIN-2	3365	96.7		17-DNA-VR-R-CONMIN-1	1292	96.4
	178-cDNA-VR-B-CONMIN-3	6341	95.7		181-cDNA-VR-R-CONMIN-5	5917	95.5
	180-cDNA-VR-B-CONMIN-4	5757	96.7		183-cDNA-VR-R-CONMIN-6	2025	96.5
	182-cDNA-VR-B-CONMIN-5	7294	96		185-cDNA-VR-R-CONSLU-1	9640	96.8
	184-cDNA-VR-B-CONMIN-6	8777	96		187-cDNA-VR-R-CONSLU-2	10505	95.6
	186-cDNA-VR-B-CONSLU-1	5437	94.4		189-cDNA-VR-R-CONSLU-3	3687	95.8
	188-cDNA-VR-B-CONSLU-2	6113	96.3		191-cDNA-VR-R-CONSLU-4	3726	95.9
	18-DNA-VR-B-CONMIN-1	1701	95.7		193-cDNA-VR-R-CONSLU-5	18829	95.6
	190-cDNA-VR-B-CONSLU-3	4535	96.1		195-cDNA-VR-R-CONSLU-6	15523	95.6
	192-cDNA-VR-B-CONSLU-4	9160	96.4		197-cDNA-VR-R-ORG-1	5723	96.8
	194-cDNA-VR-B-CONSLU-5	7967	96		199-cDNA-VR-R-ORG-2	5296	94.8
	196-cDNA-VR-B-CONSLU-6	6496	96.2		19-DNA-VR-R-CONMIN-2	2511	97.1
	198-cDNA-VR-B-ORG-1	3708	95.6		201-cDNA-VR-R-ORG-3	5499	95.9
	200-cDNA-VR-B-ORG-2	8687	97		203-cDNA-VR-R-ORG-4	27227	95.8
	202-cDNA-VR-B-ORG-3	27325	96.1		205-cDNA-VR-R-ORG-5	25887	95.5
	204-cDNA-VR-B-ORG-4	23529	95.4		207-cDNA-VR-R-ORG-6	8289	96.7
	206-cDNA-VR-B-ORG-5	11710	96.7		21-DNA-VR-R-CONMIN-3	1416	96.2
	208-cDNA-VR-B-ORG-6	9377	95.9		23-DNA-VR-R-CONMIN-4	3760	95.2
	20-DNA-VR-B-CONMIN-2	2417	97.5		25-DNA-VR-R-CONMIN-5	1256	95.8
	22-DNA-VR-B-CONMIN-3	2891	95.8		27-DNA-VR-R-CONMIN-6	1696	95.9
	24-DNA-VR-B-CONMIN-4	2700	95.6		31-DNA-VR-R-CONSLU-2	2374	95.6
	26-DNA-VR-B-CONMIN-5	1958	95.9		35-DNA-VR-R-CONSLU-4	1684	96.9
	28-DNA-VR-B-CONMIN-6	1960	95.6		39-DNA-VR-R-CONSLU-6	2996	95.9
	30-DNA-VR-B-CONSLU-1	3064	96.5		41-DNA-VR-R-ORG-1	1988	96.3
	32-DNA-VR-B-CONSLU-2	2580	96.2		43-DNA-VR-R-ORG-2	2178	95.4
	34-DNA-VR-B-CONSLU-3	1406	96.7		45-DNA-VR-R-ORG-3	1494	96.3
	38-DNA-VR-B-CONSLU-5	1955	96.3		47-DNA-VR-R-ORG-4	1174	95
	40-DNA-VR-B-CONSLU-6	2352	96.2		49-DNA-VR-R-ORG-5	2869	96.3
	42-DNA-VR-B-ORG-1	2012	96.7		51-DNA-VR-R-ORG-6	1388	95.5
	44-DNA-VR-B-ORG-2	2099	96		69-DNA-VR-R-CONMIN-1	2301	94.7
	46-DNA-VR-B-ORG-3	1493	96.7		73-DNA-VR-R-CONMIN-3	1577	95.8
	48-DNA-VR-B-ORG-4	4348	95.8		77-DNA-VR-R-CONMIN-5	2938	95.7
	50-DNA-VR-B-ORG-5	1030	96.7		79-DNA-VR-R-CONMIN-6	1109	96.5
	52-DNA-VR-B-ORG-6	1288	95.3		81-DNA-VR-R-CONSLU-1	3103	97.1
	70-DNA-VR-B-CONMIN-1	1405	96.2		83-DNA-VR-R-CONSLU-2	1548	96.3
	76-DNA-VR-B-CONMIN-4	1015	96.5		85-DNA-VR-R-CONSLU-3	2293	96
	78-DNA-VR-B-CONMIN-5	1074	95.7		87-DNA-VR-R-CONSLU-4	1290	96
	80-DNA-VR-B-CONMIN-6	1599	95.7		89-DNA-VR-R-CONSLU-5	2538	97.3
	82-DNA-VR-B-CONSLU-1	1544	96.7		91-DNA-VR-R-CONSLU-6	1907	95.9
	84-DNA-VR-B-CONSLU-2	1127	97.1		93-DNA-VR-R-ORG-1	2345	96.6
	86-DNA-VR-B-CONSLU-3	1312	95.4		95-DNA-VR-R-ORG-2	4548	95.5
	88-DNA-VR-B-CONSLU-4	1522	95.9		97-DNA-VR-R-ORG-3	15457	96
	90-DNA-VR-B-CONSLU-5	3189	95.7		99-DNA-VR-R-ORG-4	20982	95.2
	92-DNA-VR-B-CONSLU-6	3787	95.4
	94-DNA-VR-B-ORG-1	1617	95.2
	96-DNA-VR-B-ORG-2	1628	96.4
	98-DNA-VR-B-ORG-3	7528	95.7
	Total	396029			Total	379376
Metazoa-bulk	100-DNA-VR-B-ORG-4	30746	58.3	Metazoa-rhizosphere	101-DNA-VR-R-ORG-5	5190	97.5
	102-DNA-VR-B-ORG-5	29230	58.8		103-DNA-VR-R-ORG-6	11244	96.7
	104-DNA-VR-B-ORG-6	13012	60.8		121-cDNA-VR-R-CONMIN-1	1602	97.7
	124-cDNA-VR-B-CONMIN-2	12887	60.7		123-cDNA-VR-R-CONMIN-2	26828	97.9
	126-cDNA-VR-B-CONMIN-3	1907	61.8		125-cDNA-VR-R-CONMIN-3	6763	97.3
	128-cDNA-VR-B-CONMIN-4	13366	61.6		127-cDNA-VR-R-CONMIN-4	24506	96.8
	130-cDNA-VR-B-CONMIN-5	8500	62.5		129-cDNA-VR-R-CONMIN-5	31022	97.5
	132-cDNA-VR-B-CONMIN-6	16317	60.7		131-cDNA-VR-R-CONMIN-6	26103	96.3
	134-cDNA-VR-B-CONSLU-1	4549	63		133-cDNA-VR-R-CONSLU-1	24629	98.1
	136-cDNA-VR-B-CONSLU-2	16335	60.2		135-cDNA-VR-R-CONSLU-2	30950	97
	138-cDNA-VR-B-CONSLU-3	13386	64.5		137-cDNA-VR-R-CONSLU-3	1209	96.7
	140-cDNA-VR-B-CONSLU-4	12883	62.6		139-cDNA-VR-R-CONSLU-4	19938	97.8
	142-cDNA-VR-B-CONSLU-5	8974	64.2		141-cDNA-VR-R-CONSLU-5	16996	98.3
	144-cDNA-VR-B-CONSLU-6	8904	64.1		143-cDNA-VR-R-CONSLU-6	12378	97.4
	146-cDNA-VR-B-ORG-1	13979	58.8		145-cDNA-VR-R-ORG-1	2296	96.2
	148-cDNA-VR-B-ORG-2	18130	58.5		147-cDNA-VR-R-ORG-2	40954	97.4
	152-cDNA-VR-B-ORG-4	22000	58.9		149-cDNA-VR-R-ORG-3	26411	97.3
	154-cDNA-VR-B-ORG-5	5215	60.7		151-cDNA-VR-R-ORG-4	28138	96.9
	156-cDNA-VR-B-ORG-6	7793	60.6		153-cDNA-VR-R-ORG-5	7171	97.6
	174-cDNA-VR-B-CONMIN-1	8289	60.1		155-cDNA-VR-R-ORG-6	44763	97.4
	176-cDNA-VR-B-CONMIN-2	13260	59.6		173-cDNA-VR-R-CONMIN-1	16870	96.1
	178-cDNA-VR-B-CONMIN-3	25456	57.7		175-cDNA-VR-R-CONMIN-2	19424	97.1
	180-cDNA-VR-B-CONMIN-4	11385	57.9		177-cDNA-VR-R-CONMIN-3	14882	96.4
	182-cDNA-VR-B-CONMIN-5	26428	63.1		179-cDNA-VR-R-CONMIN-4	43887	97.9
	184-cDNA-VR-B-CONMIN-6	21589	59.7		17-DNA-VR-R-CONMIN-1	2327	96.7
	186-cDNA-VR-B-CONSLU-1	7733	61.9		181-cDNA-VR-R-CONMIN-5	32311	96.5
	188-cDNA-VR-B-CONSLU-2	10043	62.9		183-cDNA-VR-R-CONMIN-6	36552	97.4
	18-DNA-VR-B-CONMIN-1	2730	61.9		185-cDNA-VR-R-CONSLU-1	22204	97.2
	190-cDNA-VR-B-CONSLU-3	12394	63.2		187-cDNA-VR-R-CONSLU-2	22421	96.9
	192-cDNA-VR-B-CONSLU-4	14812	58.6		189-cDNA-VR-R-CONSLU-3	11110	97.3
	194-cDNA-VR-B-CONSLU-5	16501	61.3		191-cDNA-VR-R-CONSLU-4	10001	97
	196-cDNA-VR-B-CONSLU-6	14568	62.5		193-cDNA-VR-R-CONSLU-5	23333	97.2
	198-cDNA-VR-B-ORG-1	14985	58.1		195-cDNA-VR-R-CONSLU-6	13697	96.6
	200-cDNA-VR-B-ORG-2	10968	57.4		197-cDNA-VR-R-ORG-1	32778	95.8
	202-cDNA-VR-B-ORG-3	23100	57.1		199-cDNA-VR-R-ORG-2	22876	96.3
	204-cDNA-VR-B-ORG-4	36170	63.2		201-cDNA-VR-R-ORG-3	7321	97
	206-cDNA-VR-B-ORG-5	37305	59.9		203-cDNA-VR-R-ORG-4	22590	95.9
	208-cDNA-VR-B-ORG-6	24941	57.3		205-cDNA-VR-R-ORG-5	15113	97.1
	20-DNA-VR-B-CONMIN-2	1505	66.5		207-cDNA-VR-R-ORG-6	12231	96.6
	26-DNA-VR-B-CONMIN-5	2168	61		21-DNA-VR-R-CONMIN-3	1109	97.2
	28-DNA-VR-B-CONMIN-6	1373	65.9		23-DNA-VR-R-CONMIN-4	1802	97.7
	30-DNA-VR-B-CONSLU-1	1205	62		25-DNA-VR-R-CONMIN-5	4217	96.9
	34-DNA-VR-B-CONSLU-3	1041	61.9		29-DNA-VR-R-CONSLU-1	1015	97.3
	36-DNA-VR-B-CONSLU-4	1107	62.9		31-DNA-VR-R-CONSLU-2	1070	96.7
	38-DNA-VR-B-CONSLU-5	1234	65.5		33-DNA-VR-R-CONSLU-3	1454	97.1
	42-DNA-VR-B-ORG-1	2552	61.4		37-DNA-VR-R-CONSLU-5	1213	97.6
	44-DNA-VR-B-ORG-2	8051	60		41-DNA-VR-R-ORG-1	2356	96.7
	46-DNA-VR-B-ORG-3	1160	60.1		43-DNA-VR-R-ORG-2	2248	96.6
	48-DNA-VR-B-ORG-4	1016	61.8		45-DNA-VR-R-ORG-3	1338	97.2
	50-DNA-VR-B-ORG-5	1077	64		47-DNA-VR-R-ORG-4	1196	97.4
	52-DNA-VR-B-ORG-6	1838	62.3		49-DNA-VR-R-ORG-5	10027	97.3
	70-DNA-VR-B-CONMIN-1	1372	62.5		51-DNA-VR-R-ORG-6	8086	98.1
	74-DNA-VR-B-CONMIN-3	1013	60.8		69-DNA-VR-R-CONMIN-1	1115	97.6
	76-DNA-VR-B-CONMIN-4	2083	59.8		73-DNA-VR-R-CONMIN-3	5769	97.1
	78-DNA-VR-B-CONMIN-5	1402	64.2		75-DNA-VR-R-CONMIN-4	1013	97.8
	80-DNA-VR-B-CONMIN-6	1435	61.4		77-DNA-VR-R-CONMIN-5	1497	97.2
	82-DNA-VR-B-CONSLU-1	1514	59.2		81-DNA-VR-R-CONSLU-1	1308	96.2
	84-DNA-VR-B-CONSLU-2	2360	61.3		83-DNA-VR-R-CONSLU-2	1940	97.5
	88-DNA-VR-B-CONSLU-4	1730	62.2		85-DNA-VR-R-CONSLU-3	1150	97.5
	90-DNA-VR-B-CONSLU-5	5499	60.6		89-DNA-VR-R-CONSLU-5	4873	97.7
	92-DNA-VR-B-CONSLU-6	1800	61.1		91-DNA-VR-R-CONSLU-6	1486	97.2
	94-DNA-VR-B-ORG-1	1410	56.2		93-DNA-VR-R-ORG-1	3851	96.9
	96-DNA-VR-B-ORG-2	1624	62.8		95-DNA-VR-R-ORG-2	3089	97.5
	98-DNA-VR-B-ORG-3	6118	63		97-DNA-VR-R-ORG-3	7373	97.2
					99-DNA-VR-R-ORG-4	14740	96.8
	Total	645457			Total	857354
	Valthermond				Valthermond
	Sample	Number sequences - singletons	Good’s coverage (%)		Sample	Number sequences - singletons	Good’s coverage (%)
Bacteria-Bulk	106-cDNA-VA-B-COMP-1	6474	63	Bacteria-Rhizosphere	113-cDNA-VA-R-COMP-3	1318	67
	108-cDNA-VA-B-COMP-2	6217	64.2		115-cDNA-VA-R-COMP-4	6598	66.1
	10-DNA-VA-B-COMP-3	1169	71.3		117-cDNA-VA-R-NO-COMP-3	13620	63.1
	112-cDNA-VA-B-NO-COMP-2	7398	72.8		119-cDNA-VA-R-NO-COMP-4	10914	64.2
	114-cDNA-VA-B-COMP-3	11228	66.1		11-DNA-VA-R-COMP-4	1264	70.4
	120-cDNA-VA-B-NO-COMP-4	7219	66.7		13-DNA-VA-R-NO-COMP-3	2125	66.9
	12-DNA-VA-B-COMP-4	1097	69.6		157-cDNA-VA-R-COMP-1	7771	70
	14-DNA-VA-B-NO-COMP-3	1617	71.1		159-cDNA-VA-R-COMP-2	9839	67.7
	158-cDNA-VA-B-COMP-1	16189	64.6		163-cDNA-VA-R-NO-COMP-2	5315	64.9
	160-cDNA-VA-B-COMP-2	8872	66.6		165-cDNA-VA-R-COMP-3	15419	64.3
	162-cDNA-VA-B-NO-COMP-1	6973	67.5		169-cDNA-VA-R-NO-COMP-3	5617	73
	164-cDNA-VA-B-NO-COMP-2	2400	69		171-cDNA-VA-R-NO-COMP-4	5209	69.3
	166-cDNA-VA-B-COMP-3	2721	64.3		1-DNA-VA-R-COMP-1	3419	65.7
	168-cDNA-VA-B-COMP-4	3910	68.5		3-DNA-VA-R-COMP-2	1494	67.2
	170-cDNA-VA-B-NO-COMP-3	14496	69.6		55-DNA-VA-R-COMP-2	1392	69.4
	172-cDNA-VA-B-NO-COMP-4	7126	67		59-DNA-VA-R-NO-COMP-2	1670	69
	2-DNA-VA-B-COMP-1	1598	69.8		65-DNA-VA-R-NO-COMP-3	1858	73.1
	4-DNA-VA-B-COMP-2	3546	66.8		67-DNA-VA-R-NO-COMP-4	2570	72.2
	54-DNA-VA-B-COMP-1	1152	71.4		7-DNA-VA-R-NO-COMP-2	1065	67.9
	58-DNA-VA-B-NO-COMP-1	1573	70.1
	60-DNA-VA-B-NO-COMP-2	3155	72.9
	62-DNA-VA-B-COMP-3	1299	70.9
	66-DNA-VA-B-NO-COMP-3	1506	70.5
	68-DNA-VA-B-NO-COMP-4	1314	72.7
	8-DNA-VA-B-NO-COMP-2	1071	71.7
	Total	121320			Total	98477
Protozoa-bulk	106-cDNA-VA-B-COMP-1	19557	68.7	Protozoa-rhizosphere	105-cDNA-VA-R-COMP-1	2270	78.4
	108-cDNA-VA-B-COMP-2	35341	76.9		107-cDNA-VA-R-COMP-2	4427	84.2
	10-DNA-VA-B-COMP-3	11223	72.6		113-cDNA-VA-R-COMP-3	6140	76.1
	112-cDNA-VA-B-NO-COMP-2	20493	83.5		115-cDNA-VA-R-COMP-4	18058	74.8
	114-cDNA-VA-B-COMP-3	30588	77.1		117-cDNA-VA-R-NO-COMP-3	14993	74.1
	116-cDNA-VA-B-COMP-4	2966	70.2		119-cDNA-VA-R-NO-COMP-4	27834	81.2
	120-cDNA-VA-B-NO-COMP-4	14092	72.9		11-DNA-VA-R-COMP-4	14215	74.2
	12-DNA-VA-B-COMP-4	12092	70.9		13-DNA-VA-R-NO-COMP-3	8387	75.3
	14-DNA-VA-B-NO-COMP-3	3204	66.5		157-cDNA-VA-R-COMP-1	44453	89.8
	158-cDNA-VA-B-COMP-1	33777	74.4		159-cDNA-VA-R-COMP-2	37016	87.2
	160-cDNA-VA-B-COMP-2	36186	87.6		15-DNA-VA-R-NO-COMP-4	6403	75.5
	162-cDNA-VA-B-NO-COMP-1	36675	84.1		161-cDNA-VA-R-NO-COMP-1	9173	92.6
	164-cDNA-VA-B-NO-COMP-2	40728	79.1		163-cDNA-VA-R-NO-COMP-2	41662	91.1
	166-cDNA-VA-B-COMP-3	11924	77.2		165-cDNA-VA-R-COMP-3	37310	78.5
	168-cDNA-VA-B-COMP-4	33923	83.9		167-cDNA-VA-R-COMP-4	4447	86.1
	16-DNA-VA-B-NO-COMP-4	15874	71.3		169-cDNA-VA-R-NO-COMP-3	13567	83.4
	170-cDNA-VA-B-NO-COMP-3	32400	84.3		171-cDNA-VA-R-NO-COMP-4	77628	92
	172-cDNA-VA-B-NO-COMP-4	40644	84.7		1-DNA-VA-R-COMP-1	19332	75.9
	2-DNA-VA-B-COMP-1	21217	69.7		3-DNA-VA-R-COMP-2	17431	75.8
	4-DNA-VA-B-COMP-2	21122	72.2		53-DNA-VA-R-COMP-1	1847	79.2
	54-DNA-VA-B-COMP-1	1270	72.5		55-DNA-VA-R-COMP-2	3252	76.5
	56-DNA-VA-B-COMP-2	9067	76		57-DNA-VA-R-NO-COMP-1	4515	81.4
	58-DNA-VA-B-NO-COMP-1	2863	71.8		59-DNA-VA-R-NO-COMP-2	4381	76.6
	60-DNA-VA-B-NO-COMP-2	4356	73.4		5-DNA-VA-R-NO-COMP-1	13918	78.4
	62-DNA-VA-B-COMP-3	2579	72.4		61-DNA-VA-R-COMP-3	3606	77.5
	64-DNA-VA-B-COMP-4	7945	70.1		63-DNA-VA-R-COMP-4	6859	78.4
	66-DNA-VA-B-NO-COMP-3	4041	71.4		65-DNA-VA-R-NO-COMP-3	6226	76.9
	68-DNA-VA-B-NO-COMP-4	8565	73.1		67-DNA-VA-R-NO-COMP-4	7482	76.8
	6-DNA-VA-B-NO-COMP-1	9542	69.4		7-DNA-VA-R-NO-COMP-2	11212	76.7
	8-DNA-VA-B-NO-COMP-2	21775	72.1		9-DNA-VA-R-COMP-3	15594	75.1
	Total	546029			Total	483638
Fungi-bulk	106-cDNA-VA-B-COMP-1	3874	97	Fungi-rhizosphere	113-cDNA-VA-R-COMP-3	1012	96.5
	108-cDNA-VA-B-COMP-2	2744	97.2		115-cDNA-VA-R-COMP-4	2442	96.2
	10-DNA-VA-B-COMP-3	5084	97.2		117-cDNA-VA-R-NO-COMP-3	2118	95.6
	112-cDNA-VA-B-NO-COMP-2	3313	98.3		119-cDNA-VA-R-NO-COMP-4	1581	96.1
	114-cDNA-VA-B-COMP-3	2487	95.7		13-DNA-VA-R-NO-COMP-3	1250	96.6
	120-cDNA-VA-B-NO-COMP-4	3287	96.7		157-cDNA-VA-R-COMP-1	1360	97
	12-DNA-VA-B-COMP-4	1734	97		15-DNA-VA-R-NO-COMP-4	2432	96
	14-DNA-VA-B-NO-COMP-3	2932	96.6		165-cDNA-VA-R-COMP-3	2679	96.7
	158-cDNA-VA-B-COMP-1	7164	96.3		169-cDNA-VA-R-NO-COMP-3	2670	95.8
	160-cDNA-VA-B-COMP-2	4514	98.6		171-cDNA-VA-R-NO-COMP-4	3342	96.1
	162-cDNA-VA-B-NO-COMP-1	3147	98.6		1-DNA-VA-R-COMP-1	4166	96.3
	164-cDNA-VA-B-NO-COMP-2	2411	96.3		3-DNA-VA-R-COMP-2	8228	95.7
	166-cDNA-VA-B-COMP-3	1606	97.2		55-DNA-VA-R-COMP-2	1710	96
	16-DNA-VA-B-NO-COMP-4	1035	96.3		57-DNA-VA-R-NO-COMP-1	1256	96.3
	170-cDNA-VA-B-NO-COMP-3	4474	97		59-DNA-VA-R-NO-COMP-2	1994	97
	172-cDNA-VA-B-NO-COMP-4	1452	97.3		5-DNA-VA-R-NO-COMP-1	6315	97.2
	2-DNA-VA-B-COMP-1	1529	96.7		61-DNA-VA-R-COMP-3	1128	96.4
	4-DNA-VA-B-COMP-2	2227	97.5		63-DNA-VA-R-COMP-4	1538	96
	54-DNA-VA-B-COMP-1	1074	95.7		65-DNA-VA-R-NO-COMP-3	1952	96.5
	56-DNA-VA-B-COMP-2	3282	96.7		67-DNA-VA-R-NO-COMP-4	1089	95.6
	60-DNA-VA-B-NO-COMP-2	1914	96.8		7-DNA-VA-R-NO-COMP-2	8214	96.3
	62-DNA-VA-B-COMP-3	1810	96.9
	64-DNA-VA-B-COMP-4	1119	96.6
	68-DNA-VA-B-NO-COMP-4	2005	96.5
	6-DNA-VA-B-NO-COMP-1	3031	96.4
	8-DNA-VA-B-NO-COMP-2	3825	96.6
	Total	73074			Total	58476
Metazoa-bulk	106-cDNA-VA-B-COMP-1	3956	97.7	Metazoa-rhizosphere	107-cDNA-VA-R-COMP-2	2508	97.2
	108-cDNA-VA-B-COMP-2	7561	97.7		113-cDNA-VA-R-COMP-3	5008	96.6
	112-cDNA-VA-B-NO-COMP-2	6499	97.5		115-cDNA-VA-R-COMP-4	11740	96.5
	114-cDNA-VA-B-COMP-3	18006	96.9		117-cDNA-VA-R-NO-COMP-3	16449	97.5
	116-cDNA-VA-B-COMP-4	2322	96.3		119-cDNA-VA-R-NO-COMP-4	28055	97.3
	120-cDNA-VA-B-NO-COMP-4	12610	97.6		13-DNA-VA-R-NO-COMP-3	1504	97
	14-DNA-VA-B-NO-COMP-3	1417	97		157-cDNA-VA-R-COMP-1	25782	96.2
	158-cDNA-VA-B-COMP-1	20867	96.9		159-cDNA-VA-R-COMP-2	12324	97.2
	160-cDNA-VA-B-COMP-2	11834	97.8		163-cDNA-VA-R-NO-COMP-2	25450	97.3
	162-cDNA-VA-B-NO-COMP-1	12167	98		165-cDNA-VA-R-COMP-3	14226	96.3
	164-cDNA-VA-B-NO-COMP-2	9643	97.3		167-cDNA-VA-R-COMP-4	1203	97.3
	166-cDNA-VA-B-COMP-3	6134	98.1		169-cDNA-VA-R-NO-COMP-3	8473	97.6
	168-cDNA-VA-B-COMP-4	10503	97		171-cDNA-VA-R-NO-COMP-4	20878	96.7
	170-cDNA-VA-B-NO-COMP-3	15446	97.9		1-DNA-VA-R-COMP-1	5100	96.2
	172-cDNA-VA-B-NO-COMP-4	10152	97.2		3-DNA-VA-R-COMP-2	3469	96.9
	2-DNA-VA-B-COMP-1	2540	97.7		53-DNA-VA-R-COMP-1	2862	96.9
	4-DNA-VA-B-COMP-2	4973	97.7		55-DNA-VA-R-COMP-2	2834	96.3
	54-DNA-VA-B-COMP-1	1239	97.4		5-DNA-VA-R-NO-COMP-1	3396	97.3
	56-DNA-VA-B-COMP-2	5296	98.1		61-DNA-VA-R-COMP-3	1330	96.7
	6-DNA-VA-B-NO-COMP-1	7441	98.1		65-DNA-VA-R-NO-COMP-3	1767	97.5
	8-DNA-VA-B-NO-COMP-2	4953	97.5		67-DNA-VA-R-NO-COMP-4	1061	96.6
					7-DNA-VA-R-NO-COMP-2	6967	97.4
					9-DNA-VA-R-COMP-3	1331	97.5
	Total	175559			Total	203717
